# Supplementary material for: Ecogeographic Drivers of the Spatial Spread of Highly Pathogenic Avian Influenza Outbreaks in Europe and the United States, 2016–Early 2022
Source: Int J Environ Res Public Health. 2023 Jun 1;20(11):6030. doi: 10.3390/ijerph20116030 (PMC10252585; doi:10.3390/ijerph20116030)
Supplement: Supplementary file 1 [file ijerph-20-06030-s001.zip]

Archive with 1 entries (1 files):
- ijerph-2224085-supplementary.pdf
